# Supplementary material for: A draft genome for the African crocodilian trypanosome Trypanosoma grayi
Source: Sci Data. 2014 Aug 5;1:140024. doi: 10.1038/sdata.2014.24 (PMC4322581; doi:10.1038/sdata.2014.24)
Supplement: Supplementary file 1 [file sdata201424-isa1.zip]

Archive with 3 entries (3 files):
- i_Investigation.txt
- s_field.txt
- a_field.txt
