# Supplementary material for: A draft genome for the African crocodilian trypanosome Trypanosoma grayi
Source: Sci Data. 2014 Aug 5;1:140024. doi: 10.1038/sdata.2014.24 (PMC4322581; doi:10.1038/sdata.2014.24)
Supplement: Supplementary file 1 [file sdata201424-isa1.zip › s_field.txt]

Source Name	Characteristics[organism]	Term Source REF	Term Accession Number	Protocol REF	Sample Name
TgrayiCulture	Trypanosoma grayi	NCBITAXON	NCBITAXON:71804	Culture and DNA extraction	TgrayiCulture
