# Supplementary material for: A draft genome for the African crocodilian trypanosome Trypanosoma grayi
Source: Sci Data. 2014 Aug 5;1:140024. doi: 10.1038/sdata.2014.24 (PMC4322581; doi:10.1038/sdata.2014.24)
Supplement: Supplementary file 1 [file sdata201424-isa1.zip › a_field.txt]

Sample Name	Protocol REF	Assay Name	Raw Data File	Comment[Data Repository]	Comment[Data Record Accession]	Comment[GenBank ID sequence]	Comment[SRA record]	Protocol REF	Derived Data File	Comment[Data Repository]	Comment[Data Record Accession]	Comment[alternate data source]
TgrayiCulture	Sequencing and assembly 	Seq1	PRJNA244495 	GenBank	http://www.ncbi.nlm.nih.gov/bioproject/PRJNA244495	JMRU01000001 to JMRU01002871 	Raw data can also be found in SRA under SRA Experiment: SRX620256, SRA Run Accession: SRR1448313	ORF finding and annotation 	GCA_000691245.1	GenBank	http://www.ncbi.nlm.nih.gov/assembly/GCA_000691245.1	http://tritrypdb.org/tritrypdb/getDataset.do?datasets=tgraANR4_primary_genome_RSRC 
